# Supplementary material for: Second week methyl-prednisolone pulses improve prognosis in patients with severe coronavirus disease 2019 pneumonia: An observational comparative study using routine care data
Source: PLoS One. 2020 Sep 22;15(9):e0239401. doi: 10.1371/journal.pone.0239401 (PMC7508405; doi:10.1371/journal.pone.0239401)
Supplement: S1 Dataset — (XLS) [file pone.0239401.s001.xls]

## Sheet: Sheet1
id	gender	age	DM	overweight	HTA	respiratory_disease	active_neoplasia	neurodeg_disease	autoimmune_disease	INMUNODEPRESION	CR_DIA_7	LEUCOCITOS_DIA_7	LINFOCITOS_DIA_7	PLAQUETAS_DIA_7	FERRITINA_DIA_7	DIMERO_D_DIA_7	PCR_DIA_7	LOPINAVIR_RITONAVIR	HCQ	IFN_B_1B	ANTICOAGULACION	CORTICOIDES_MENOR_100MG_DIA	CORTICOIDES_BOLOS	AZITROMICINA	CEFTRIAXONA	VM_INVASIVA	exitus	followup_sintomas	days_HCQ	INFL7	CURB65_3levels	age_quintiles	outcome_fi	t_seguimientoOutcome_fi	t_seguimientoOutcome_f	bolosSemanas2cat	SAFiO2Dia7_10	SAFI72niveles	corticoid4cat
covidMP1	1	28	0	1	0	0	0	0	0	0	0.79	10900	720	292000	1486	410	232.1	1	1	0	1	0	1	0	1	0	0	15	6	1	1	5.6	0	15	15	1	9.6	0	2
covidMP2	1	83	1	1	1	0	0	0	0	0	1.82	15700	550	126000	760	80000	138.82	1	1	0	1	1	1	0	1	0	1	14	2	1	2	16.6	1	14	14	1	8.7	0	2
covidMP3	1	88	0	0	1	1	0	0	0	1	1.22	3400	490	301000	9	9	153.57	1	1	0	0	1	0	0	1	0	1	9	7	1	2	17.6	1	9	9	0	9.3	0	1
covidMP4	1	59	0	0	0	0	0	0	0	0	1.01	10600	870	182000	9	900	158.65	1	1	1	1	0	1	0	1	1	0	37	14	1	1	11.8	1	17	37	1	9.9	0	2
covidMP5	1	94	1	0	1	0	0	0	0	0	0.96	11800	500	177000	237	9	36.68	0	0	0	1	0	1	0	1	0	1	9	0	1	3	18.8	1	9	9	1	8.8	0	2
covidMP6	0	52	0	0	0	0	0	0	0	0	0.49	7600	340	204000	1966	960	149.22	1	1	0	1	0	1	1	1	0	0	31	5	1	1	10.4	0	31	31	2	9.5	0	3
covidMP7	0	80	0	1	1	0	0	1	0	0	1.7	6100	550	247000	290	1980	83.13	1	1	0	1	0	0	1	1	0	0	25	11	1	2	16	0	25	25	0	26.9	0	0
covidMP8	1	90	0	0	1	0	0	0	0	0	4.92	4400	330	248000	9	1220	172.57	1	1	0	1	0	0	0	0	0	0	20	13	1	2	18	0	20	20	0	18	0	0
covidMP9	1	78	1	0	1	1	0	0	0	0	0.95	9000	830	209000	329	9	53.86	1	1	0	1	0	1	0	1	0	0	18	5	0	1	15.6	0	18	18	2	23.5	0	3
covidMP10	0	77	1	0	1	1	0	0	0	0	0.56	5300	680	220000	313	1580	66.54	1	1	0	0	0	1	0	1	0	0	17	7	1	1	15.4	0	17	17	2	25.3	0	3
covidMP11	0	69	1	0	1	1	0	0	0	0	0.53	6730	720	415000	98	9	128.9	1	0	1	1	0	0	0	1	0	0	20	0	1	2	13.8	0	20	20	0	8.8	0	0
covidMP12	1	82	1	0	0	1	0	1	0	0	1.12	12600	220	169000	39.77	650	39.77	1	1	0	1	1	1	0	0	0	1	12	4	1	3	16.4	1	12	12	1	19	0	2
covidMP13	0	56	0	1	0	0	0	0	0	0	0.67	8700	460	306000	636	1970	140.43	1	1	0	1	0	0	0	1	1	0	30	11	1	2	11.2	1	8	30	0	8.6	0	0
covidMP14	1	61	0	0	1	0	0	0	0	0	0.61	11900	760	53000	9	9	422.15	0	1	0	1	0	0	0	0	0	1	18	7	1	1	12.2	1	18	18	0	8.5	0	0
covidMP15	1	33	0	0	0	0	0	0	0	0	1.11	3400	510	108000	9	460	125.2	1	1	1	1	1	0	0	1	0	0	22	11	1	1	6.6	0	22	22	0	9	0	1
covidMP16	1	86	0	1	1	0	0	0	0	0	1.38	14100	2040	190000	825	9	308.13	1	1	0	1	0	1	0	1	0	0	34	5	1	2	17.2	0	34	34	2	9.4	0	3
covidMP17	1	71	0	0	1	0	0	1	0	0	1.46	8600	1370	191000	674	9	432.05	0	0	0	1	0	0	0	1	0	1	15	0	1	3	14.2	1	15	15	0	9.5	0	0
covidMP18	1	59	0	1	1	1	0	0	0	0	1.25	9600	1290	270000	2390	620	151.66	0	0	0	1	1	0	0	0	1	0	39	0	1	2	11.8	1	9	39	0	9.9	0	1
covidMP19	0	71	0	0	0	0	0	0	0	0	0.55	5100	790	178000	769	9140	154.33	1	1	0	1	0	1	0	1	0	0	29	8	1	1	14.2	0	29	29	1	9.5	0	2
covidMP20	1	61	0	0	0	0	0	0	0	0	0.92	10700	740	244000	2057	46710	95.94	1	1	0	1	0	1	0	1	1	0	31	7	1	1	12.2	1	9	31	1	9.1	0	2
covidMP21	1	60	0	1	1	0	0	0	0	0	0.87	5800	630	445000	1803	9	392	1	1	0	1	0	1	1	1	0	0	25	10	1	1	12	0	25	25	2	19	0	3
covidMP22	0	71	0	1	1	0	0	0	0	0	0.55	2300	310	178000	769	9140	154.33	1	1	0	1	0	1	0	1	0	0	25	8	1	1	14.2	0	25	25	2	9.4	0	3
covidMP23	1	66	0	1	1	1	0	0	0	0	0.69	6000	410	244000	1437	20340	119.83	1	1	0	1	0	1	0	0	0	0	22	4	1	2	13.2	0	22	22	2	9.4	0	3
covidMP24	1	23	0	0	0	0	0	0	0	0	0.49	7700	560	131000	9	370	159.43	1	1	1	1	0	0	0	0	0	0	16	9	1	1	4.6	0	16	16	0	26.9	0	0
covidMP25	1	56	0	0	0	0	0	0	0	0	0.78	7800	1060	124000	2970	760	130.78	1	1	0	1	1	1	0	1	1	0	36	8	1	1	11.2	1	11	36	2	9.3	0	3
covidMP26	0	55	0	0	0	0	0	0	0	0	0.8	6000	1150	312000	1005	1180	163.77	1	1	0	1	0	1	1	0	0	0	25	5	1	1	11	0	25	25	2	24.2	0	3
covidMP27	1	71	0	0	0	0	0	0	0	0	0.82	9300	1260	267000	1808	9	10.62	1	1	0	1	0	1	0	1	0	0	13	10	1	2	14.2	0	13	13	1	9.7	0	2
covidMP28	1	71	0	0	0	0	0	0	0	0	0.7	10800	620	328000	2580	9	46.12	1	1	0	1	0	1	0	1	0	0	14	10	1	2	14.2	0	14	14	1	26.3	0	2
covidMP29	1	66	0	0	0	0	0	0	0	0	0.83	4600	680	194000	1319	280	28	1	1	0	0	1	0	0	1	0	0	15	9	1	1	13.2	0	15	15	0	26.6	0	1
covidMP30	0	41	0	0	1	0	0	0	0	0	0.63	10000	490	404000	357	320	112.25	1	1	0	1	0	1	1	1	0	0	18	6	1	1	8.2	0	18	18	2	9.3	0	3
covidMP31	1	74	0	0	1	0	0	0	0	0	0.97	14200	860	492000	990	17680	306.5	1	1	0	1	0	1	1	1	0	0	25	6	1	1	14.8	0	25	25	2	26.6	0	3
covidMP32	1	70	0	0	1	1	0	0	0	0	0.83	11800	200	236000	730	760	73.4	1	1	0	1	0	1	0	1	1	0	42	5	1	2	14	1	8	42	1	9	0	2
covidMP33	1	83	0	0	1	1	0	0	0	0	1.24	9600	550	159000	1037	410	168.46	1	1	0	1	1	0	0	0	0	1	14	3	1	3	16.6	1	14	14	0	23.3	0	1
covidMP34	0	58	0	1	1	1	0	0	0	0	0.68	4200	1340	157000	643	9	31.8	1	1	0	1	0	0	0	1	0	0	13	10	0	1	11.6	0	13	13	0	26.4	0	0
covidMP35	1	64	1	0	0	0	0	0	0	0	0.98	3700	140	182000	1147	2070	161.36	1	1	0	1	0	1	0	1	0	1	14	4	1	1	12.8	1	14	14	1	8.8	0	2
covidMP36	1	76	1	0	1	0	0	0	0	0	0.64	7700	470	105000	663	15330	76.41	1	1	0	1	1	1	0	1	0	1	15	9	1	3	15.2	1	15	15	2	26.3	0	3
covidMP37	1	73	0	0	0	0	0	0	0	0	1.99	12400	420	400000	2101	9	63.64	1	1	0	1	0	1	1	1	0	0	49	4	1	3	14.6	0	49	49	2	9.3	0	3
covidMP38	1	45	0	0	0	0	0	0	0	0	0.53	5500	500	401000	1358	990	152.77	1	1	0	1	0	1	0	1	0	0	18	7	1	1	9	0	18	18	1	9.1	0	2
covidMP39	0	64	0	1	1	0	0	0	0	0	0.73	7300	490	383000	419	1080	137.33	1	1	0	1	0	1	0	1	0	0	25	5	1	1	12.8	0	25	25	2	9.8	0	3
covidMP40	0	81	1	1	1	0	0	0	0	0	1.28	12200	610	302000	3046	9	83.29	1	1	0	1	0	1	1	1	0	1	9	3	1	1	16.2	1	9	9	1	9	0	2
covidMP41	1	49	0	0	0	0	0	0	0	0	0.85	5300	250	93000	775	350	103.14	0	0	0	1	0	0	0	0	0	0	18	0	1	1	9.8	0	18	18	0	18.8	0	0
covidMP42	1	64	1	0	0	0	0	0	0	0	1.44	13500	540	500000	799	620	155.39	1	1	0	1	0	1	0	0	0	0	56	9	1	1	12.8	0	56	56	1	9.2	0	2
covidMP43	1	70	1	0	0	0	0	0	0	0	0.85	6500	400	215000	9	1240	30.65	1	1	0	1	1	0	0	1	0	0	20	13	1	1	14	0	20	20	0	23	0	1
covidMP44	0	60	0	0	1	0	0	0	0	1	1.52	4600	500	107100	1175	9	60.48	1	1	1	1	0	1	0	1	1	1	23	7	1	1	12	1	9	23	2	9	0	3
covidMP45	1	89	1	0	1	0	0	0	0	0	1.3	6500	840	176000	313	2910	98.21	1	1	0	1	0	1	0	0	0	0	20	4	1	2	17.8	0	20	20	2	18.8	0	3
covidMP46	1	54	0	0	0	0	0	0	0	0	0.81	17200	410	326000	2092	1940	155.96	1	1	0	1	0	1	1	1	1	0	29	9	1	1	10.8	1	9	29	1	9.5	0	2
covidMP47	0	63	0	0	0	0	0	0	0	0	0.53	6600	670	107000	1730	730	189.01	1	1	0	1	0	1	0	1	0	0	16	7	1	1	12.6	0	16	16	2	26.1	0	3
covidMP48	1	68	0	0	1	0	0	0	0	0	0.8	8400	670	169000	1207	740	9.48	1	1	0	1	1	1	0	0	0	0	18	12	1	1	13.6	0	18	18	2	9.1	0	3
covidMP49	1	73	0	0	1	1	0	0	0	0	0.84	3400	330	212000	583	380	38	1	1	1	1	1	0	0	1	1	1	26	16	1	1	14.6	1	8	26	0	5	0	1
covidMP50	1	70	1	1	1	0	0	1	0	0	5.66	2600	510	152000	498	580	155.23	0	1	0	1	0	1	0	0	0	0	19	5	1	2	14	0	19	19	2	23.7	0	3
covidMP51	1	51	0	0	1	0	0	0	0	0	0.86	13900	640	334000	3501	950	50	1	1	0	1	0	1	0	1	1	0	33	6	1	1	10.2	1	12	33	2	9	0	3
covidMP52	0	57	0	1	1	1	0	0	0	0	0.68	4200	1340	157000	643	9	31.83	1	1	0	1	0	0	0	1	0	0	13	10	0	1	11.4	0	13	13	0	26.7	0	0
covidMP53	1	88	0	0	1	0	1	0	0	0	0.87	7000	550	235000	460	540	9.59	1	1	0	1	0	1	0	0	0	0	18	9	1	2	17.6	0	18	18	2	26.4	0	3
covidMP54	1	76	1	0	0	0	1	1	0	0	0.66	11200	510	243000	2201	2000	216.12	1	1	0	1	0	1	0	1	0	0	25	5	1	3	15.2	0	25	25	2	9.6	0	3
covidMP55	1	76	1	0	1	1	0	0	0	0	2.47	5000	310	85000	1722	9	240	1	1	0	1	0	1	0	0	0	0	27	5	1	1	15.2	0	27	27	1	26.4	0	2
covidMP56	0	66	1	1	0	0	0	0	0	0	0.88	8300	580	172000	665	770	168.69	1	1	0	1	0	0	0	1	0	0	17	9	1	1	13.2	0	17	17	0	25.3	0	0
covidMP57	0	63	0	0	0	0	1	0	0	0	0.71	6500	1020	321000	497	4190	158	1	1	1	1	0	0	0		1	1	19	14	1	2	12.6	1	16	19	0	8.9	0	0
covidMP58	1	78	0	0	1	1	0	0	0	0	6.62	14000	700	134000	5623	3910	151.38	1	1	0	1	0	1	0	1	0	1	11	5	1	3	15.6	1	11	11	1	9.4	0	2
covidMP59	0	84	0	1	1	0	0	0	0	0	1.09	14100	550	236000	1346	1130	23.2	1	1	1	1	0	0	0	0	0	1	12	4	1	3	16.8	1	12	12	0	15.6	0	0
covidMP60	1	72	1	1	1	0	0	0	0	0	0.9	8600	820	224000	730	12900	53.56	1	1	0	1	0	0	0	1	0	0	28	5	1	1	14.4	0	28	28	0	9.3	0	0
covidMP61	1	70	0	0	1	1	0	0	0	0	2.03	8700	360	290000	472	780	158.14	1	1	0	1	0	1	0	1	0	0	19	9	1	2	14	0	19	19	2	26.1	0	3
covidMP62	1	75	1	0	0	0	0	0	1	0	0.67	13600	750	258000	684	9	302.28	1	1	0	1	0	0	0	1	0	0	22	8	1	1	15	0	22	22	0	27.8	0	0
covidMP63	0	77	1	1	1	0	0	0	0	0	0.9	6500	2120	305000	123	670	140.47	1	1	0	1	0	0	0	1	0	0	16	4	1	2	15.4	0	16	16	0	35	0	0
covidMP64	1	50	1	1	1	1	0	0	0	0	1.74	3000	1140	227000	224	9	152.74	1	1	0	1	0	0	1	1	0	0	14	9	1	1	10	0	14	14	0	29.3	0	0
covidMP65	1	80	0	0	0	0	1	0	0	0	1.25	15600	6810	354000	784	1160	67.69	1	1	0	1	0	1	1	1	0	0	21	7	1	2	16	0	21	21	2	29.7	0	3
covidMP66	0	79	1	0	1	0	0	0	0	0	0.77	10900	1440	409000	175	2630	112.39	1	1	0	1	0	0	0	1	0	0	18	6	1	1	15.8	0	18	18	0	28.8	0	0
covidMP67	1	58	0	0	0	1	0	0	0	0	0.74	4700	580	224000	879	9	123.78	1	1	0	1	0	1	0	1	0	0	18	10	1	1	11.6	0	18	18	2	29.3	0	3
covidMP68	1	66	0	0	0	0	0	0	0	0	0.75	15300	960	246000	416	360	195.16	1	1	0	1	0	1	1	1	0	0	20	10	1	2	13.2	0	20	20	2	32.9	0	3
covidMP69	1	82	0	0	0	0	0	0	0	0	0.83	8800	180	168000	1029	9	263.27	1	1	0	1	0	1	0	1	0	0	17	0	1	2	16.4	0	17	17	2	33.2	0	3
covidMP70	0	72	1	0	0	1	0	0	0	0	0.49	5400	1240	249000	314	900	148.5	1	1	0	1	0	0	0	0	0	0	14	4	1	1	14.4	0	14	14	0	35.3	0	0
covidMP71	0	44	0	0	0	0	1	0	0	0	0.78	4000	1350	320000	282	1560	4.94	1	1	0	1	0	0	0	1	0	0	15	7	1	1	8.8	0	15	15	0	35	0	0
covidMP72	1	69	0	0	0	1	0	0	0	0	1.29	15800	460	299000	456	510	143.24	1	1	0	1	0	1	0	1	0	0	26	13	1	1	13.8	0	26	26	2	33.9	0	3
covidMP73	1	65	0	0	0	0	0	0	0	0	0.7	2200	700	199000	924	500	84.83	1	1	0	1	0	1	0	0	0	0	15	7	1	1	13	0	15	15	2	33.9	0	3
covidMP74	1	90	0	0	0	0	0	0	0	0	0.88	7600	770	184000	405	8590	23.45	1	1	0	1	0	0	0	0	0	0	19	4	1	1	18	0	19	19	0	33.2	0	0
covidMP75	1	75	0	0	0	1	0	0	0	0	0.79	10700	2160	253000	286	7340	82.22	1	1	0	1	0	0	0	0	0	0	13	5	1	1	15	0	13	13	0	33.9	0	0
covidMP76	1	63	1	1	1	0	0	0	0	0	1.11	9100	880	374000	2336	9	202.73	1	1	0	1	0	1	0	1	0	0	19	10	1	3	12.6	0	19	19	2	27.7	0	3
covidMP77	1	39	0	0	0	0	0	0	0	0	2.06	3400	660	83000	327	3050	64.73	1	1	0	1	0	0	0	1	0	0	10	6	1	1	7.8	0	10	10	0	29.7	0	0
covidMP78	1	56	0	0	0	0	0	0	0	0	1	5100	970	261000	1792	310	15.14	1	1	0	1	0	0	1	0	0	0	14	5	1	1	11.2	0	14	14	0	30.6	0	0
covidMP79	0	83	1	1	1	0	0	0	0	0	1.21	8600	860	299000	350	9	78.94	1	0	0	1	0	0	0	1	0	0	15	0	0	2	16.6	0	15	15	0	34.6	0	0
covidMP80	1	63	0	0	0	0	0	0	0	0	0.96	1200	400	313000	1315	2170	240.11	1	1	0	1	0	1	0	1	0	0	15	5	1	1	12.6	0	15	15	1	34.3	0	2
covidMP81	1	71	0	1	1	0	0	0	0	0	1.45	2800	630	206000	1059	210	152.32	1	1	0	1	0	1	0	0	0	0	10	5	1	3	14.2	0	10	10	1	33.9	0	2
covidMP82	0	74	1	0	1	1	1	0	1	1	1.06	4200	1340	265000	235	460	6.26	1	1	0	1	1	1	0	0	0	1	37	4	0	2	14.8	1	19	19	2	34.3	0	3
covidMP83	0	84	0	0	1	0	1	0	1	1	0.85	17800	100	394000	1943	2940	253.42	1	1	0	1	0	1	0	0	0	0	17	5	1	2	16.8	0	17	17	2	35.3	0	3
covidMP84	1	78	0	1	1	1	0	0	0	0	1.84	4600	520	190000	729	1380	159.05	1	1	0	1	0	0	0	1	0	0	11	5	1	1	15.6	0	11	11	0	34.3	0	0
covidMP85	1	52	0	0	0	1	0	0	0	0	0.84	11200	610	293000	651	530	169.72	0	0	0	1	1	0	0	0	0	0	18	0	1	1	10.4	0	18	18	0	33.9	0	1
covidMP86	1	74	0	1	1	1	1	0	0	0	0.92	7300	1560	417000	21	290	4.71	1	1	0	1	0	0	0	0	0	0	9	11	0	2	14.8	0	9	9	0	34.6	0	0
covidMP87	0	89	0	0	1	1	0	1	0	0	1.21	11800	240	349000	610	4210	73.7	1	1	0	1	0	1	0	0	0	0	14	5	1	3	17.8	0	14	14	1	33.9	0	2
covidMP88	0	64	0	0	0	0	0	0	0	0	0.73	5500	1580	127000	680	500	149.5	1	1	0	1	0	1	0	0	0	0	19	10	1	1	12.8	0	19	19	2	34.6	0	3
covidMP89	1	89	0	0	1	0	0	0	0	0	0.82	5700	720	83000	9	380	104.98	1	1	0	1	1	0	0	0	0	0	11	5	1	2	17.8	0	11	11	0	30.7	0	1
covidMP90	1	84	0	0	1	1	1	0	0	1	1.24	25200	4240	67000	5988	9370	146.6	0	1	0	1	0	1	1	0	0	0	17	5	1	2	16.8	0	17	17	2	31.8	0	3
covidMP91	1	64	0	0	1	0	0	0	0	0	0.8	14700	950	321000	986	640	245.18	1	1	0	1	0	0	0	1	0	0	15	7	1	1	12.8	0	15	15	0	30	0	0
covidMP92	1	46	0	0	0	1	0	0	1	1	0.86	5000	540	275000	489	450	41.45	1	1	0	1	0	1	0	0	0	0	20	4	1	1	9.2	0	20	20	2	30	0	3
covidMP93	1	21	0	1	0	1	0	0	0	0	1.04	3300	710	218000	9	480	12.59	1	1	0	1	0	0	0	0	0	0	18	7	1	1	4.2	0	18	18	0	34.6	0	0
covidMP94	1	70	0	0	1	0	0	0	0	0	0.76	4600	970	150000	1767	9	226.5	1	1	0	1	0	0	0	1	0	0	15	10	1	3	14	0	15	15	0	33.9	0	0
covidMP95	1	88	0	0	1	0	0	0	0	0	1.09	3800	570	185000	2448	480	49.49	1	1	0	1	0	1	0	1	0	0	19	4	1	3	17.6	0	19	19	1	33.5	0	2
covidMP96	1	86	1	0	1	0	0	0	0	0	1.06	9900	1180	180000	427	1940	76.01	1	1	0	1	0	0	0	0	0	1	13	4	1	2	17.2	1	13	13	0	34.6	0	0
covidMP97	1	79	0	0	0	1	0	0	0	0	1.08	6700	590	310000	131	9	18.05	1	1	0	1	1	0	0	0	0	0	17	10	1	1	15.8	0	17	17	0	33.6	0	1
covidMP98	1	86	0	1	1	1	0	0	0	0	1.54	12600	920	271000	654	400	111.39	1	1	0	1	1	0	0	1	0	0	17	5	1	2	17.2	0	17	17	0	34.3	0	1
covidMP99	0	89	1	1	0	0	0	0	0	0	0.62	4900	960	182000	233	2300	140	1	1	0	1	0	0	0	1	0	0	15	6	1	2	17.8	0	15	15	0	33.9	0	0
covidMP100	1	85	1	0	1	0	0	1	0	0	1.89	6200	410	95000	1984	2110	199.06	1	1	0	1	0	1	0	1	0	0	21	6	1	2	17	0	21	21	1	34.6	0	2
covidMP101	1	62	0	0	0	0	0	0	0	0	0.88	4900	380	167000	1149	1190	100.98	1	1	0	1	0	0	1	1	0	0	25	10	1	1	12.4	0	25	25	0	33.6	0	0
covidMP102	0	70	1	0	0	0	0	0	0	0	0.75	5700	1290	1680000	443	9	141.73	1	1	0	1	0	0	0	1	0	0	14	7	1	1	14	0	14	14	0	34.3	0	0
covidMP103	1	71	1	1	1	1	1	0	0	1	1.13	1700	410	77000	360	520	71.52	1	1	0	1	0	0	0	1	0	0	15	4	1	2	14.2	0	15	15	0	33.9	0	0
covidMP104	1	49	0	0	0	0	0	0	0	0	0.79	11100	970	161000	9	9	33.2	1	0	0	0	0	0	0	0	0	0	14	0	0	1	9.8	0	14	14	0	32.9	0	0
covidMP105	0	50	0	1	0	0	0	0	0	0	0.7	8500	450	320000	231	400	2.89	1	1	0	1	0	1	1	1	0	0	16	5	1	1	10	0	16	16	2	33.6	0	3
covidMP106	0	74	0	0	1	0	0	0	0	0	0.77	7500	1160	205000	9	9	140.81	1	1	0	1	0	0	0	1	0	0	15	7	1	1	14.8	0	15	15	0	32.9	0	0
covidMP107	0	69	0	0	0	0	0	0	0	0	0.75	6500	620	151000	341	510	112.11	1	1	0	1	1	1	0	1	0	0	23	4	1	2	13.8	0	23	23	2	33.2	0	3
covidMP108	0	38	0	0	0	0	0	0	0	0	0.46	6900	1230	253000	74	9	3.66	1	1	0	1	0	0	0	0	0	0	12	7	0	1	7.6	0	12	12	0	34.3	0	0
covidMP109	1	82	0	0	1	0	0	0	0	0	0.71	5600	740	353000	1042	570	109.06	1	1	0	1	0	0	0	1	0	0	18	5	1	1	16.4	0	18	18	0	34.6	0	0
covidMP110	1	65	0	0	1	0	0	0	0	0	0.74	5900	520	424000	2398	2660	36.66	1	1	0	1	1	1	0	1	0	0	17	9	1	3	13	0	17	17	2	33.9	0	3
covidMP111	0	62	0	0	1	0	0	0	0	0	0.64	6000	990	214000	360	3930	34.7	1	1	0	1	0	0	0	0	0	0	12	6	1	1	12.4	0	12	12	0	30.6	0	0
covidMP112	0	74	0	1	1	0	0	0	0	0	0.49	5300	870	334000	993	4300	55.32	1	1	0	1	0	0	0	1	0	0	22	4	1	3	14.8	0	22	22	0	33.9	0	0
covidMP113	0	65	0	0	0	0	0	0	0	0	0.79	4400	910	490000	1116	590	115.61	1	1	0	1	0	0	0	1	0	0	18	7	1	1	13	0	18	18	0	33.6	0	0
covidMP114	0	65	0	0	0	0	0	0	0	0	0.72	4600	1250	101000	442	340	15	0	1	0	1	0	1	1	0	0	0	19	5	1	1	13	0	19	19	2	33.6	0	3
covidMP115	1	75	0	0	1	1	0	0	0	0	2.61	7300	480	257000	1283	9	71.57	1	1	0	1	0	1	0	1	0	0	26	9	1	2	15	0	26	26	2	29.3	0	3
covidMP116	0	45	0	1	1	1	0	0	0	0	0.68	4700	1000	227000	581	340	65.77	1	1	0	1	0	1	0	0	0	0	13	5	0	1	9	0	13	13	1	34.3	0	2
covidMP117	1	62	0	0	1	0	0	0	0	0	1.05	4300	1120	103000	1297	350	28.36	1	1	0	1	0	1	0	0	0	0	20	13	1	1	12.4	0	20	20	2	33.6	0	3
covidMP118	1	57	0	0	0	0	1	0	0	0	0.39	3000	370	200000	9	9	191.75	1	0	1	1	0	0	0	0	0	0	19	0	1	1	11.4	0	19	19	0	33.2	0	0
covidMP119	0	84	0	0	1	0	0	0	0	0	0.29	4400	630	383000	464	9	183.47	0	1	0	0	0	0	0	0	0	0	16	2	1	3	16.8	0	16	16	0	33.6	0	0
covidMP120	0	84	0	0	1	1	0	0	0	0	0.76	7400	1310	202000	97	9	136.98	1	1	0	1	0	0	0	1	0	0	23	7	1	2	16.8	0	23	23	0	34.6	0	0
covidMP121	0	64	0	0	0	0	0	0	0	0	0.73	5500	1580	127000	680	9	149.5	1	1	0	1	0	1	0	0	0	0	19	9	1	1	12.8	0	19	19	2	34.6	0	3
covidMP122	0	62	0	0	0	0	0	0	0	0	0.6	6200	800	190000	567	1720	81.11	1		0	1	0	0	0	0	0	0	18	6	1	1	12.4	0	18	18	0	33.6	0	0
covidMP123	1	56	0	0	0	0	0	0	0	0	0.78	4800	780	301000	581	581	139.25	1	1	0	0	0	0	0	1	0	0	18	10	1	1	11.2	0	18	18	0	45.2	1	0
covidMP124	1	48	0	0	0	0	0	0	0	0	0.77	5700	1170	256000	580	720	133.61	1	1	0	1	0	0	0	1	0	0	16	7	1	1	9.6	0	16	16	0	45.7	1	0
covidMP125	1	56	0	0	0	0	0	0	0	0	1.02	7600	570	208000	1282	960	149.97	1	1	0	1	0	1	0	1	0	0	14	5	1	1	11.2	0	14	14	2	44.8	1	3
covidMP126	1	64	1	1	1	0	0	0	0	0	0.93	6200	790	230000	487	350	168	1	1	0	1	0	1	0	0	0	0	25	5	1	1	12.8	0	25	25	1	45.2	1	2
covidMP127	0	87	0	0	0	0	1	0	0	0	1.4	12500	6620	199000	672	2790	46.9	1	1	0	1	0	0	0	1	0	0	13	8	1	2	17.4	0	13	13	0	44.3	1	0
covidMP128	0	59	0	0	0	0	0	0	0	0	1.03	3800	1200	200000	333	9	61.21	1	1	0	1	0	1	0	1	0	0	18	7	0	1	11.8	0	18	18	1	44.3	1	2
covidMP129	1	64	0	0	1	0	0	0	0	0	0.82	7600	750	231000	1251	9	151.49	1	1	0	1	0	0	0	1	0	0	20	7	1	1	12.8	0	20	20	0	45.2	1	0
covidMP130	0	61	0	0	1	0	0	0	0	0	0.86	3900	420	188000	9	360	62.87	1	1	0	1	0	0	0	0	0	0	15	6	1	1	12.2	0	15	15	0	43.8	1	0
covidMP131	1	73	1	0	1	0	1	0	0	1	0.98	12700	920	209000	2098	11030	154.36	0	0	0	1	1	1	0	0	0	1	18	0	1	2	14.6	1	18	18	1	44.3	1	2
covidMP132	0	62	0	0	0	0	0	0	0	0	1.15	11200	1350	292000	432	9	186.67	1	1	0	1	0	0	0	1	0	0	13	5	1	1	12.4	0	13	13	0	45.7	1	0
covidMP133	1	74	0	1	1	1	1	0	0	0	0.86	9500	2120	467000	420	1180	35.88	1	1	0	1	0	0	0	0	0	0	16	5	1	2	14.8	0	16	16	0	45.2	1	0
covidMP134	1	70	1	0	1	0	0	0	0	0	0.81	12900	660	274000	309	12390	26.16	1	1	0	1	1	0	0	1	0	0	23	5	1	3	14	0	23	23	0	40.8	1	1
covidMP135	0	70	0	0	0	0	0	0	0	0	0.87	5600	570	163000	87	470	0.99	0	0	0	1	0	0	0	0	0	0	11	0	1	1	14	0	11	11	0	45.7	1	0
covidMP136	1	53	0	0	1	0	0	0	0	0	0.31	6200	1140	267000	1494	698	68.55	1	1	0	1	0	1	0	1	0	0	19	8	1	1	10.6	0	19	19	2	43.8	1	3
covidMP137	1	57	0	0	1	0	0	0	0	0	0.95	9350	1010	395000	9	1980	381	1	1	0	1	0	1	0	1	0	0	21	9	1	1	11.4	0	21	21	1	41.4	1	2
covidMP138	0	55	0	0	0	1	0	0	0	0	0.81	8200	700	217000	9	724	209	1	1	0	1	0	0	0	1	0	0	19	6	1	1	11	0	19	19	0	45.7	1	0
covidMP139	0	82	0	0	1	0	0	0	0	0	0.79	7300	1000	212000	434	9	100	1	1	0	1	1	0	0	1	0	0	17	10	0	1	16.4	0	17	17	0	44.8	1	1
covidMP140	0	70	1	1	1	0	0	0	0	0	0.88	5400	1010	232000	167	660	147	1	1	0	1	0	0	0	1	0	0	18	9	1	1	14	0	18	18	0	45.7	1	0
covidMP141	1	51	1	0	0	1	0	1	0	0	0.92	8600	1600	195000	159	400	130	1	1	0	1	0	1	0	0	0	0	18	9	1	1	10.2	0	18	18	2	39.5	1	3
covidMP142	1	62	1	0	0	0	0	0	0	0	0.9	2800	450	129000	782	560	28.29	1	1	0	1	0	0	1	1	0	0	16	5	1	1	12.4	0	16	16	0	45.7	1	0
covidMP143	0	60	0	0	1	0	0	0	1	1	1.14	3000	370	136000	9	370	46.37	1	0	0	0	1	0	0	0	0	0	12	0	1	1	12	0	12	12	0	44.285	1	1
covidMP144	0	63	0	0	1	0	0	0	0	0	0.94	6700	2300	215000	412	1240	52.65	1	1	0	1	0	0	0	0	0	0	11	7	1	1	12.6	0	11	11	0	45.7	1	0
covidMP145	1	51	0	0	0	0	0	0	0	0	0.7	6900	1440	239000	1144	190	80.48	0	0	0	1	0	0	0	0	0	0	18	0	1	1	10.2	0	18	18	0	45.7	1	0
covidMP146	0	59	0	0	0	0	0	0	0	0	0.53	3900	930	148000	270	290	26	1	1	0	1	0	1	0	0	0	0	16	4	1	1	11.8	0	16	16	2	45.7	1	3
covidMP147	0	48	1	0	1	1	0	0	0	0	7.81	2300	500	74000	1209	1180	3.68	0	1	0	1	0	1	0	1	0	0	15	8	1	1	9.6	0	15	15	1	45.7	1	2
covidMP148	0	52	0	0	0	1	0	0	0	0	0.56	3300	690	121000	298	580	50.71	1	1	0	1	0	0	0	1	0	0	20	7	1	1	10.4	0	20	20	0	45.2	1	0
covidMP149	1	69	0	0	0	0	1	0	0	1	1.66	2800	840	135000	957	9	8.42	1	1	0	0	0	0	0	0	0	0	10	3	1	1	13.8	0	10	10	0	45.7	1	0
covidMP150	1	61	0	1	0	0	0	0	0	0	1.08	5200	1510	245000	560	880	89.17	1	1	0	0	0	0	0	1	0	0	18	7	0	1	12.2	0	18	18	0	43.8	1	0
covidMP151	1	86	0	1	1	1	0	0	0	0	0.92	6200	410	153000	9	9	40.62	1	1	0	1	1	0	0	1	0	1	18	4	1	1	17.2	1	18	18	0	45.2	1	1
covidMP152	0	36	0	0	1	0	0	0	0	0	0.46	9500	1670	311000	524	9	218.8	1	1	0	1	0	1	1	0	0	0	15	6	1	1	7.2	0	15	15	2	45.7	1	3
covidMP153	1	71	0	1	1	0	1	0	0	0	1.06	4800	650	200000	342	240	100	1	1	0	1	0	1	0	0	0	0	16	5	1	1	14.2	0	16	16	2	44.3	1	3
covidMP154	1	63	0	0	0	0	0	0	0	0	0.89	6000	550	202000	1199	736	65	0	1	0	1	0	0	0	0	0	0	15	5	1	1	12.6	0	15	15	0	45.2	1	0
covidMP155	1	80	0	0	0	0	0	0	0	0	1.14	5400	670	147000	1083	400	96.56	1	1	0	1	0	1	0	0	0	1	21	5	1	2	16	1	21	21	2	41.9	1	3
covidMP156	1	55	0	0	1	1	0	0	0	0	0.67	5100	980	360000	481	470	124.36	1	1	0	1	0	0	0	0	0	0	17	5	1	1	11	0	17	17	0	43.3	1	0
covidMP157	0	58	0	1	1	1	1	0	0	0	0.72	4100	690	261000	672	310	95.21	1	1	0	1	0	0	0	0	0	0	17	7	1	1	11.6	0	17	17	0	45.2	1	0
covidMP158	0	75	0	0	1	0	0	0	0	0	0.67	5900	920	150000	1204	290	113.93	1	1	0	1	0	1	0	1	0	0	19	5	1	1	15	0	19	19	2	45.7	1	3
covidMP159	1	87	0	0	1	1	0	0	0	0	0.94	4600	800	153000	588	1820	199.68	1	1	0	1	0	0	0	1	0	0	18	5	1	2	17.4	0	18	18	0	44.8	1	0
covidMP160	0	64	0	0	1	0	0	0	1	1	1.4	4000	1080	87000	9	9	42.45	1	1	0	1	1	0	0	0	0	0	14	13	1	1	12.8	0	14	14	0	44.3	1	1
covidMP161	0	71	0	0	1	0	0	0	0	0	0.64	5100	750	283000	173	250	31	1	1	0	1	0	0	0	0	0	0	14	4	1	1	14.2	0	14	14	0	45.7	1	0
covidMP162	0	58	0	0	0	0	1	0	0	0	0.64	3000	450	273000	577	9	158.4	1	1	0	1	0	0	1	1	0	0	14	10	1	1	11.6	0	14	14	0	44.3	1	0
covidMP163	1	54	0	0	1	0	0	0	0	0	0.9	10600	480	296000	811	270	30	1	1	0	1	0	1	0	0	0	0	24	7	1	1	10.8	0	24	24	2	44.3	1	3
covidMP164	1	56	1	1	0	1	0	0	0	0	0.76	4900	700	169000	241	9	59.56	1	1	0	1	0	0	0	1	0	0	13	5	1	1	11.2	0	13	13	0	45.7	1	0
covidMP165	0	55	0	0	0	0	0	0	0	0	0.77	5300	1100	181000	9	3780	123.64	0	1	0	1	0	0	0	0	0	0	18	6	1	1	11	0	18	18	0	45.2	1	0
covidMP166	0	73	1	1	1	0	0	0	0	0	0.86	9700	950	448000	420	2030	431.13	0	1	0	1	1	0	0	0	0	0	16	6	1	1	14.6	0	16	16	0	44.8	1	1
covidMP167	1	77	0	0	1	1	0	0	0	0	0.93	4100	940	137000	1350	9	41	1	1	0	1	0	0	0	1	0	0	26	7	1	1	15.4	0	26	26	0	45.7	1	0
covidMP168	1	46	0	0	0	0	0	0	0	0	0.93	7600	1710	336000	1338	17230	121.41	1	1	0	1	0	1	1	1	0	0	17	9	1	1	9.2	0	17	17	2	44.8	1	3
covidMP169	1	43	0	0	0	0	0	0	0	0	0.92	5600	800	123000	9	350	16.33	1	1	0	1	0	0	0	0	0	0	10	6	1	1	8.6	0	10	10	0	45.7	1	0
covidMP170	1	56	0	0	0	0	0	0	0	0	1.75	18900	1300	376000	3338	30000	339	1	1	0	1	1	0	0	0	1	0	67	11	1	1	11.2	1	11	67	0	36.1	1	1
covidMP171	0	60	0	0	0	0	0	0	0	0	0.61	6400	750	204000	399	550	33	1	1	0	1	0	0	0	1	0	0	15	10	1	1	12	0	15	15	0	45.7	1	0
covidMP172	0	75	1	0	1	1	0	0	0	0	1.12	4160	1190	203000	9	1060	101.16	1	1	0	1	0	0	0	0	0	0	19	9	1	1	15	0	19	19	0	44.3	1	0
covidMP173	1	77	0	1	1	1	0	0	0	0	0.51	7500	800	306000	502	930	45.78	1	1	0	1	0	0	0	0	0	0	13	7	0	1	15.4	0	13	13	0	41.2	1	0
covidMP174	1	71	0	0	1	1	1	0	0	0	0.75	4800	800	271000	348	9	53.95	1	1	0	1	1	0	0	0	0	0	13	10	0	1	14.2	0	13	13	0	40.4	1	1
covidMP175	1	60	1	0	1	0	0	0	1	1	1.3	4100	580	198000	755	9	47	1	1	0	1	0	0	0	0	0	0	10	6	1	1	12	0	10	10	0	45.2	1	0
covidMP176	0	59	0	0	0	0	0	0	1	1	0.68	6200	1540	527000	551	3190	13.95	1	1	0	1	0	0	0	0	0	0	14	6	1	1	11.8	0	14	14	0	45.7	1	0
covidMP177	1	71	0	0	0	1	0	0	0	0	1.08	6000	840	150000	1571	740	55.2	1	1	0	1	0	0	0	0	0	0	18	7	1	1	14.2	0	18	18	0	45.7	1	0
covidMP178	1	71	0	0	1	1	0	0	0	0	0.87	4100	670	129000	9	1480	80	1	1	1	1	1	0	0	0	1	1	16	9	1	3	14.2	1	9	16	0	38.5	1	1
covidMP179	1	69	1	1	1	1	0	0	0	1	1.44	6800	780	197000	155	3700	26.83	1	0	0	1	0	0	0	1	0	0	10	0	1	2	13.8	0	10	10	0	45.7	1	0
covidMP180	1	57	0	0	1	0	0	0	0	0	0.88	5500	1480	189000	681	500	155.66	0	1	1	0	0	0	0	1	0	0	11	8	1	1	11.4	0	11	11	0	44.8	1	0
covidMP181	1	23	0	0	0	0	0	0	0	0	1.04	12300	1030	274000	2343	310	24.01	1	1	0	1	0	1	0	1	0	0	10	4	1	1	4.6	0	10	10	1	45.7	1	2
covidMP182	1	49	0	0	0	0	0	0	0	0	0.7	3000	1230	197000	3071	1330	41.08	1	1	0	1	0	1	0	1	0	0	12	5	1	1	9.8	0	12	12	1	45.7	1	2
covidMP183	1	58	0	0	1	0	0	0	0	0	1.09	8200	940	318000	712	9	73.8	1	1	0	0	0	0	0	0	0	0	17	6	0	1	11.6	0	17	17	0	45.2	1	0
covidMP184	1	64	0	0	0	0	0	0	1	1	0.8	2600	970	113000	717	430	13	0	1	0	0	0	0	0	1	0	0	19	7	1	1	12.8	0	19	19	0	45.7	1	0
covidMP185	1	73	0	0	1	0	0	0	0	1	1.5				9	9	9	0	1	0	1	0	0	1	0	0	0	11	4	0	2	14.6	0	11	11	0	45.2	1	0
covidMP186	0	68	1	0	1	0	0	0	0	0	1.06	3600	700	233000	9	460	12.22	1	1	0	1	0	0			0	0	22	6	1	2	13.6	0	22	22	0	45.2	1	0
covidMP187	1	59	0	0	0	0	0	0	0	0	0.68	8800	790	88000	1452	1420	149.83	1	1	0	1	0	1	0	1	0	0	14	6	1	1	11.8	0	14	14	2	45.7	1	3
covidMP188	1	68	1	0	1	1	0	0	0	0	5.93	16400	1150	366000	528	950	62	0	1	0	1	1	0	0	1	0	0	23	5	0	2	13.6	0	23	23	0	44.2	1	1
covidMP189	0	74	0	0	0	0	1	0	0	0	0.66	7600	1220	432000	286	1000	226.61	1	1	0	1	0	0	0	0	0	0	43	4	1	2	14.8	0	43	43	0	43.8	1	0
covidMP190	1	74	1	0	0	0	0	0	0	0	0.94	5200	640	139000	9	9	90.52	1	0	1	1	0	0	0	0	0	0	16	0	1	2	14.8	0	16	16	0	44.8	1	0
covidMP191	1	76	0	0	0	0	1	0	0	1	1.47	812000	10290	29000	132	1740	7.72	1	1	0	1	0	0	0	1	0	0	20	5	1	2	15.2	0	20	20	0	43.3	1	0
covidMP192	1	46	0	0	0	0	0	0	0	0	1.39	5300	900	143000	9	9	21	1	0	0	1	0	0	0	0	0	0	33	0	1	1	9.2	0	33	33	0	45.7	1	0
covidMP193	1	77	0	0	0	0	0	0	0	0	0.81	7900	1140	409000	441	9	99	1	1	0	0	0	0	0	0	0	0	10	6	0	1	15.4	0	10	10	0	44.2	1	0
covidMP194	0	44	0	0	0	0	0	0	0	0	0.54	2800	960	189000	158	9	26.61	1	1	0	1	0	0	0	1	0	0	12	6	0	1	8.8	0	12	12	0	45.7	1	0
covidMP195	1	71	1	0	1	1	0	1	0	0	8.53	6600	990	276000	9	9	135.84	1	1	0	1	0	0	0	1	0	0	16	8	1	2	14.2	0	16	16	0	43.8	1	0
covidMP196	1	69	0	1	1	1	1	0	0	0	1.09	2500	550	86000	843	320	59.21	1	1	0	1	0	0	1	1	0	0	10	5	1	2	13.8	0	10	10	0	45.2	1	0
covidMP197	0	68	0	0	1	0	0	0	0	0	0.61	7900	1360	156000	1140	1090	98	1	1	0	1	0	1	0	0	0	0	20	9	1	1	13.6	0	20	20	1	43.8	1	2
covidMP198	1	71	0	0	1	0	0	0	0	0	1.06	6800	1190	107000	9	500	55.91	1	0	1	1	0	0	0	1	0	0	23	0	1	1	14.2	0	23	23	0	42.9	1	0
covidMP199	0	47	0	0	0	0	0	0	0	0	0.64	3800	1480	256000	2381	190	30.02	1	1	0	1	0	0	1	1	0	0	16	7	1	1	9.4	0	16	16	0	46.2	1	0
covidMP200	0	75	0	0	1	1	0	0	0	0	0.57	4000	1230	95000	976	510	161	0	1	0	1	0	0	0	1	0	0	11	7	1	1	15	0	11	11	0	46.7	1	0
covidMP201	0	44	0	0	0	0	0	0	0	0	0.68	5200	1530	504000	372	640	6.8	1	1	0	1	0	0	0	0	0	0	17	10	0	1	8.8	0	17	17	0	46.6	1	0
covidMP202	0	37	0	0	0	0	0	0	0	0	0.55	2900	1150	145000	76	390	26.11	1	1	0	1	0	0	0	0	0	0	14	5	1	1	7.4	0	14	14	0	46.2	1	0
covidMP203	0	50	0	0	0	0	0	0	0	0	0.7	5300	790	246000	91	190	32.45	1	1	0	1	0	0	0	0	0	0	15	10	1	1	10	0	15	15	0	47.6	1	0
covidMP204	1	75	1	0	1	0	1	0	0	0	1.81	5600	669	354000	290	2310	155.33	1	1	0	0	1	0	0	1	0	0	16	10	1	2	15	0	16	16	0	46.2	1	1
covidMP205	1	42	1	0	0	0	0	0	0	0	0.83	4600	1500	298000	260	710	17.2	1	1	0	1	0	0	0	1	0	0	10	5	0	1	8.4	0	10	10	0	46.2	1	0
covidMP206	1	65	0	0	0	0	0	0	0	0	1.06	6900	600	151000	948	360	25.9	1	1	0	0	0	0	0	0	0	0	13	7	1	1	13	0	13	13	0	46.6	1	0
covidMP207	0	34	0	0	0	0	0	0	0	0	0.72	4400	1940	136000	141	310	0.73	1	1	0	1	0	0	0	0	0	0	11	5	1	1	6.8	0	11	11	0	46.7	1	0
covidMP208	1	60	0	1	1	1	0	0	0	0	0.64	3800	890	115000	366	9	58.24	1	1	0	1	0	1	0	1	0	0	17	11	1	1	12	0	17	17	2	46.2	1	3
covidMP209	1	60	1	0	1	0	0	0	0	0	0.66	9500	1360	364000	864	740	63.34	0	1	0	1	0	1	0	1	0	0	20	4	0	1	12	0	20	20	1	46.7	1	2
covidMP210	1	62	0	0	0	0	0	0	0	0	1.12	7100	510	143000	1252	510	123.52	1	1	0	1	0	1	0	0	0	0	20	4	1	1	12.4	0	20	20	1	47.6	1	2
covidMP211	0	55	0	0	0	0	0	0	0	0	0.7	4300	930	133000	421	810	38	1	1	0	1	0	1	0	0	0	0	17	10	1	1	11	0	17	17	2	46.1	1	3
covidMP212	0	52	0	0	0	0	0	0	0	0	0.82	2700	500	101000	39	200	12.39	1	1	0	1	0	0	0	0	0	0	11	7	1	1	10.4	0	11	11	0	46.2	1	0
covidMP213	0	31	0	1	0	0	0	0	0	0	0.51	6800	970	220000	29	4080	76.33	1	1	0	1	0	0	0	0	0	0	11	7	1	1	6.2	0	11	11	0	46.2	1	0
covidMP214	0	89	0	0	0	0	0	0	0	0	1.8	5800	2070	240000	91	680	0.25	1	1	0	1	0	0	0	0	0	0	11	8	0	2	17.8	0	11	11	0	47.1	1	0
covidMP215	1	72	0	0	1	0	0	0	0	0	1.51	3600	610	96000	9	9	36.82	0	1	0	1	0	0	0	1	0	0	15	4	1	2	14.4	0	15	15	0	46.2	1	0
covidMP216	1	71	0	0	1	0	0	0	0	0	0.81	5900	910	114000	824	4290	42.61	1	1	0	1	0	1	0	0	0	0	17	5	1	2	14.2	0	17	17	2	46.7	1	3
covidMP217	0	64	0	0	0	0	0	0	0	0	0.55	5500	920	117000	9	270	16.49	1	1	0	0	0	0	0	0	0	0	13	7	1	1	12.8	0	13	13	0	46.2	1	0
covidMP218	1	50	0	0	0	1	0	0	0	0	0.9	6200	1270	143000	897	600	69.54	1	1	0	1	1	1	0	0	0	0	15	5	1	1	10	0	15	15	2	46.2	1	3
covidMP219	1	60	0	0	0	1	0	0	0	0	0.76	5200	1840	370000	390	9	61.52	1	1	0	1	0	0	0	1	0	0	14	10	0	1	12	0	14	14	0	46.2	1	0
covidMP220	1	61	0	0	0	0	0	0	0	0	0.67	3800	1170	189000	737	9	35.15	1	1	0	1	0	0	0	1	0	0	9	5	0	1	12.2	0	9	9	0	46.2	1	0
covidMP221	1	52	0	0	0	0	0	0	0	0	1.08	6500	990	223000	1766	2260	60.14	1	1	0	1	0	1	1	1	0	0	18	9	1	1	10.4	0	18	18	2	46.2	1	3
covidMP222	0	42	0	0	0	0	0	0	0	1	0.67	4800	1010	274000	454	1490	82.5	1	1	0	1	1	0	0	0	0	0	14	6	1	1	8.4	0	14	14	0	46.7	1	1
covidMP223	0	58	0	1	0	0	0	0	0	0	0.62	6000	810	189000	235	240	59.22	1	1	0	1	0	0	0	0	0	0	14	5	0	1	11.6	0	14	14	0	46.2	1	0
covidMP224	0	44	0	0	0	0	0	0	0	0	0.68	4500	1700	248000	168	1180	9.37	1	1	0	1	0	0	0	0	0	0	17	6	1	1	8.8	0	17	17	0	46.2	1	0
covidMP225	0	62	0	0	1	0	0	0	0	0	0.74	7600	910	418000	404	540	134.73	1	1	0	1	0	1	0	0	0	0	19	4	1	1	12.4	0	19	19	2	46.2	1	3
covidMP226	1	33	0	0	0	0	0	0	0	0	0.9	6200	1030	201000	200	210	36.74	1	1	0	1	0	0	1	0	0	0	12	5	0	1	6.6	0	12	12	0	47.1	1	0
covidMP227	1	42	0	0	0	0	0	0	0	0	0.97	3300	990	166000	601	9	36.72	1	1	0	1	0	0	0	0	0	0	10	6	0	1	8.4	0	10	10	0	46.2	1	0
covidMP228	0	75	0	0	1	0	0	0	0	0	0.52	5500	1110	217000	1244	9	56.13	1	1	0	1	0	0	0	1	0	0	13	6	1	1	15	0	13	13	0	46.2	1	0
covidMP229	1	72	0	0	0	1	0	0	0	0	0.68	5700	740	295000	119	9	10.24	1	1	0	1	1	0	1	0	0	0	10	7	1	1	14.4	0	10	10	0	46.2	1	1
covidMP230	1	72	0	0	0	0	1	0	0	0	0.99	7400	740	403000	963	780	0.97	1	1	0	1	1	0	0	1	0	0	13	5	1	1	14.4	0	13	13	0	46.7	1	1
covidMP231	1	58	0	1	0	0	0	0	0	0	0.63	6300	1430	345000	566	290	16.46	1	1	0	1	0	0	1	0	0	0	13	8	0	1	11.6	0	13	13	0	46.7	1	0
covidMP232	0	48	0	0	0	0	0	0	0	0	0.57	3600	850	159000	177	320	9.87	1	1	0	1	0	0	0	0	0	0	15	8	0	1	9.6	0	15	15	0	46.2	1	0
covidMP233	1	48	0	0	0	0	0	0	0	1	0.67	3500	320	96000	1154	370	101.62	1	1	0	1	1	0	0	1	0	0	18	9	1	1	9.6	0	18	18	0	46.2	1	1
covidMP234	1	51	0	0	0	0	0	0	0	1	0.85	4300	490	128000	498	9	125.32	1	1	0	1	0	0	0	1	0	0	15	9	1	1	10.2	0	15	15	0	46.2	1	0
covidMP235	0	78	0	0	1	0	0	0	0	0	5.02	7400	940	126000	9	900	163.6	1	1	0	1	0	1	0	1	0	0	24	13	1	2	15.6	0	24	24	2	46.2	1	3
covidMP236	0	37	0	0	0	0	0	0	0	0	0.52	5200	2100	135000	208	360	20.32	1	1	0	1	0	0	0	0	0	0	12	5	1	1	7.4	0	12	12	0	46.2	1	0
covidMP237	0	78	0	1	1	1	0	0	0	0	1.75	3380	630	131000	248	610	15.93	1	1	0	1	0	0	0	0	0	1	18	5	1	1	15.6	1	18	18	0	46.2	1	0
covidMP238	0	57	0	0	0	0	1	0	0	0	0.68	11500	3380	8030000	535	9	21.87	1	1	0	1	0	0	0	1	0	0	11	8	0	1	11.4	0	11	11	0	46.2	1	0
covidMP239	1	48	0	0	0	1	0	0	0	0	0.96	3700	620	101000	307	810	62.46	1	1	0	1	0	1	0	0	0	0	19	5	1	1	9.6	0	19	19	2	46.7	1	3
covidMP240	1	68	1	0	0	0	0	0	0	0	0.75	5000	1460	252000	720	2000	60.7	1	1	0	1	0	0	0	0	0	0	15	5	1	1	13.6	0	15	15	0	46.2	1	0
covidMP241	0	47	0	0	0	0	0	0	0	0	0.67	3400	1040	211000	1073	270	42.69	1	1	0	0	0	0	0	1	0	0	16	7	1	1	9.4	0	16	16	0	46.2	1	0
covidMP242	1	79	1	1	1	1	1	0	0	1	0.42	2600	340	100000	733	380	111.23	1	1	0	1	0	0	0	1	0	0	16	5	1	1	15.8	0	16	16	0	46.2	1	0
